# Supplementary material for: Dysregulated NK-cell gene expression defines the enduring symptoms of long COVID-19
Source: Front Immunol. 2026 Mar 9;17:1720551. doi: 10.3389/fimmu.2026.1720551 (PMC13006230; doi:10.3389/fimmu.2026.1720551)
Supplement: Supplementary file 1 [file Table1.xlsx]

## Sheet: Suppl. Table 1
FACS	scRNA-seq	Sample_Collection_date	Sample_type	Sample_ID	Ethical consent given (1; Yes, 0; No)	Long COVID-19 (LC-19) (1; Yes, 0; No)	Sample_Collection_date	Age _in_Years	Gender	First Covid 19 Test RT-PCR (date/month)	Days_post_infection_sample_collection	vaccination	Headache	Dizziness	Fatigue	sleep	concentration deficit	Anxiety	neuropathy	Anosmia (loss of smell)	Ageusia (loss of taste)	Myalgia	Dyspnoe	Diarrhea
			COV	R1-1	1	0		30	F		90	No
FACS P14 panel			COV	R1-2	1	0		30	F		90	No
FACS P14 panel	scRNA_seq		COV	R-2	1	0		30	F		40	No
			COV	R-4	1	0		30	F		80	No
			COV	R-5	1	0		32	F		70	No
			COV	R-6	1	0		38	M		30	No
		2020-06-29	COV	Co-1	1	0	2020-06-29	62	M	2020-03-26	95	No
		2020-06-30	COV	Co-2	1	0	2020-06-30	81	F	2020-03-01	121	No
	scRNA_seq	2020-07-02	COV	Co-4	1	0	2020-07-02	71	M	2020-05-05	58	No
		2020-07-03	COV	Co-5	1	0	2020-07-03	48	F	2020-03-01	124	No
		2020-07-08	COV	Co-9	1	0	2020-07-08	78	M	2020-03-01	129	No
		2020-07-22	COV	Co-14	1	0	2020-07-22	66	F	2020-03-28	116	No
		2020-07-29	COV	Co-17	1	0	2020-07-29	39	F	2020-04-08	112	No
	scRNA_seq	2020-07-31	COV	Co-20	1	0	2020-07-31	82	F	2020-03-01	152	No
		2020-08-05	COV	Co-22	1	0	2020-08-05	70	M	2020-03-26	132	No
	scRNA_seq	2020-08-05	COV	Co-24	1	0	2020-08-05	81	M	2020-03-27	131	No
	scRNA_seq	2020-08-05	COV	Co-27	1	0	2020-08-05	85	M	2020-03-31	127	No
FACS P14 panel		2020-08-12	COV	Co-29	1	0	2020-08-12	80	F	2020-03-27	138	No
		2020-08-19	COV	Co-33	1	0	2020-08-19	73	F	2020-03-26	146	No
		2020-08-19	COV	Co-36	1	0	2020-08-19	83	M	2020-03-16	156	No
		2020-08-19	COV	Co-37	1	0	2020-08-19	85	M	2020-04-05	136	No
		2020-08-26	COV	Co-38	1	0	2020-08-26	84	M	2020-03-23	156	No
		2020-09-02	COV	Co-44	1	0	2020-09-02	68	M	2020-04-01	154	No
		2020-09-03	COV	Co-45	1	0	2020-09-03	79	F	2020-03-23	164	No
	scRNA_seq	2020-09-23	COV	Co-49	1	0	2020-09-23	76	M	2020-04-23	153	No
		2020-11-11	COV	Co-59	1	0	2020-11-11	37	F	2020-10-01	41	No
		2020-11-25	COV	Co-63	1	0	2020-11-25	57	M	2020-10-01	55	No
		2020-11-25	COV	Co-64	1	0	2020-11-25	58	F	2020-03-28	242	No
		2021-01-13	COV	Co-67	1	0	2021-01-13	76	F	2020-12-01	43	No
		2021-02-17	COV	Co-80	1	0	2021-02-17	63	M	2020-11-03	106	No
		2021-02-24	COV	Co-81	1	0	2021-02-24	63	M	2020-01-28	393	No
FACS P14 panel		2021-02-24	COV	Co-82	1	0	2021-02-24	54	F	2020-10-23	124	No
FACS P14 panel		2021-03-17	COV	Co-96	1	0	2021-03-17	74	M	2020-10-14	154	No
FACS P14 panel		2021-03-24	COV	Co-97	1	0	2021-03-24	70	M	2020-12-29	85	No
		2021-10-06	COV	Co-143	1	0	2021-10-06	38	F	2021-04-01	188	Yes
											123.743
FACS	scRNA-seq	Sample_Collection_date	Sample_type	Sample_ID	Ethical consent given (1; Yes, 0; No)	Long COVID-19 (LC-19) (1; Yes, 0; No)	Sample_Collection_date	Age _in_Years	Gender	First Covid 19 Test RT-PCR (date/month)	Days_post_infection_sample_collection	vaccination	Headache	Dizziness	Fatigue	sleep	concentration deficit	Anxiety	neuropathy	Anosmia (loss of smell)	Ageusia (loss of taste)	Myalgia	Dyspnoe	Diarrhea	Gender	Cummulative symptoms %
		2020-07-02	LTCS	Co-3	1	1	2020-07-02	52	F	2020-03-03	121	no								x			x		F
		2020-07-08	LTCS	Co-8	1	1	2020-07-08	44	F	2020-04-01	98	no			x								x		F
	scRNA_seq	2020-07-09	LTCS	Co-10	1	1	2020-07-09	82	M	2020-03-16	115	no			x						x		x		M
		2020-07-09	LTCS	Co-11	1	1	2020-07-09	53	F	2020-03-01	130	No	x										x		F
		2020-07-10	LTCS	Co-12	1	1	2020-07-10	53	F	2020-04-01	100	No			x						x		x		F
		2020-07-22	LTCS	Co-13	1	1	2020-07-22	57	F	2020-04-21	92	no	x	x	x				x	x	x		x		F
	scRNA_seq	2020-07-22	LTCS	Co-15	1	1	2020-07-22	71	M	2020-03-23	121	no											x		M
		2020-07-29	LTCS	Co-16	1	1	2020-07-29	53	F	2020-03-01	150	no											x		F
		2020-07-29	LTCS	Co-18	1	1	2020-07-29	60	M	2020-03-20	131	no			x								x		M
		2020-07-29	LTCS	Co-19	1	1	2020-07-29	63	F	2020-03-28	123	no	x	x							x		x		F
		2020-07-29	LTCS	Co-21	1	1	2020-07-29	53	F	2020-04-01	119	no	x		x								x		F
		2020-08-05	LTCS	Co-23	1	1	2020-08-05	76	F	2020-03-14	144	no			x										F
		2020-08-05	LTCS	Co-25	1	1	2020-08-05	43	M	2020-03-01	157	no		x									x		M
		2020-08-05	LTCS	Co-26	1	1	2020-08-05	59	M	2020-03-26	132	No								x			x		M
FACS P14 panel		2020-08-12	LTCS	Co-28	1	1	2020-08-12	59	M	2020-03-18	147	No			x								(x) DD COPD		M
		2020-08-12	LTCS	Co-30	1	1	2020-08-12	57	M	2020-03-26	139	No			x								x		M
FACS P14 panel		2020-08-12	LTCS	Co-31	1	1	2020-08-12	63	F	2020-03-28	137	No			x								x		F
FACS P14 panel		2020-08-12	LTCS	Co-32	1	1	2020-08-12	88	F	2020-02-28	166	No											x		F
		2020-08-19	LTCS	Co-34	1	1	2020-08-19	75	M	2020-03-26	146	No			x										M
		2020-08-19	LTCS	Co-35	1	1	2020-08-19	77	F	2020-03-30	142	No			x				x			x			F
		2020-08-26	LTCS	Co-39	1	1	2020-08-26	71	M	2020-03-23	156	No		x											M
		2020-08-26	LTCS	Co-40	1	1	2020-08-26	39	F	2020-04-05	143	No	x	x	x			x					x		F
		2020-08-28	LTCS	Co-41	1	1	2020-08-28	81	M	2020-03-01	180	No			x										M
		2020-08-28	LTCS	Co-42	1	1	2020-08-28	68	M	2020-03-30	151	No			x				x				x		M
		2020-09-02	LTCS	Co-43	1	1	2020-09-02	60	F	2020-04-06	149	No											x		F
		2020-09-03	LTCS	Co-46	1	1	2020-09-03	55	M	2020-04-01	155	No											x		M
		2020-09-09	LTCS	Co-47	1	1	2020-09-09	82	F	2020-06-12	89	No													F
		2020-09-09	LTCS	Co-48	1	1	2020-09-09	54	F	2020-03-31	162	No							x	x	x				F
		2020-09-30	LTCS	Co-50	1	1	2020-09-30	50	M	2020-04-05	178	No	x		x							x	x	x	M
		2020-09-30	LTCS	Co-51	1	1	2020-09-30	45	F	2020-04-27	156	No	x					x	x	x	x		x		F
		2020-10-07	LTCS	Co-52	1	1	2020-10-07	50	M	2020-03-27	194	No								x					M
		2020-10-07	LTCS	Co-53	1	1	2020-10-07	52	M	2020-03-01	220	No			x										M
		2020-10-28	LTCS	Co-54	1	1	2020-10-28	67	F	2020-03-27	215	No													F
	scRNA_seq	2020-10-28	LTCS	Co-55	1	1	2020-10-28	35	F	2020-04-01	210	No			x										F
		2020-10-28	LTCS	Co-56	1	1	2020-10-28	49	M	2020-03-01	241	No			x										M
		2020-10-28	LTCS	Co-57	1	1	2020-10-28	22	F	2020-03-31	211	No		x	x			x							F
		2020-11-11	LTCS	Co-58	1	1	2020-11-11	44	F	2020-03-01	255	No													F
		2020-11-18	LTCS	Co-60	1	1	2020-11-18	59	F	2020-04-01	231	No			x							x	x		F
		2020-11-18	LTCS	Co-61	1	1	2020-11-18	59	M	2020-03-31	232	No		x	x										M
		2020-11-18	LTCS	Co-62	1	1	2020-11-18	60	M	2020-03-01	262	No			x								x		M
	scRNA_seq	2020-11-25	LTCS	Co-65	1	1	2020-11-25	69	F	2020-03-01	269	No			x								x		F
		2021-01-13	LTCS	Co-66	1	1	2021-01-13	31	F	2020-11-01	73	No											x		F
		2021-01-20	LTCS	Co-78	1	1	2021-01-20	41	F	2020-11-01	80	No											x		F
		2021-01-21	LTCS	Co-69	1	1	2021-01-21	66	F	2020-10-09	104	No			x										F
	scRNA_seq	2021-01-27	LTCS	Co-70	1	1	2021-01-27	34	F	2020-10-12	107	No	x		x								x		F
	scRNA_seq	2021-01-27	LTCS	Co-71	1	1	2021-01-27	58	F	2020-03-24	309	No		x						x	x				F
		2021-02-03	LTCS	Co-71*	1	1	2021-02-03	43	M	2020-11-11	84	No			x										M
		2021-02-03	LTCS	Co-72	1	1	2021-02-03	61	F	2020-04-18	291	No		x								x			F
	scRNA_seq	2021-02-03	LTCS	Co-73	1	1	2021-02-03	36	F	2020-11-24	71	no	x		x						x				F
		2021-02-03	LTCS	Co-74	1	1	2021-02-03	36	F	2020-11-17	78	no						x							F
		2021-02-10	LTCS	Co-75	1	1	2021-02-10	61	F	2020-11-02	100	no			x							x	x		F
		2021-02-10	LTCS	Co-76	1	1	2021-02-10	65	M	2020-11-17	85	no			x								x		M
		2021-02-10	LTCS	Co-77	1	1	2021-02-10	63	F	2020-03-27	320	no			x								x		F
		2021-02-17	LTCS	Co-78	1	1	2021-02-17	40	F	2020-11-05	104	No			x										F
		2021-02-17	LTCS	Co-79	1	1	2021-02-17	66	M	2021-01-01	47	No								x			x		M
		2020-07-29	LTCS	Co-83	1	1	2021-02-24	47	M	2020-11-02	114	no		x	x	x						x			M
		2021-02-24	LTCS	Co-84	1	1	2021-02-24	48	M	2020-12-22	64	no			x		x					x			M
		2021-03-03	LTCS	Co-85	1	1	2021-03-03	48	F	2020-12-11	82	no								x	x		x		F
FACS P14 panel		2021-03-03	LTCS	Co-86	1	1	2021-03-03	38	M	2020-03-20	348	no								x	x		x		M
FACS P14 panel		2021-03-03	LTCS	Co-87	1	1	2021-03-03	24	M	2020-10-23	131	no			x		x		x						M
FACS P14 panel		2021-03-03	LTCS	Co-88	1	1	2021-03-03	59	M	2020-11-03	120	no	x	x				x	x			x			M
FACS P14 panel		2021-03-03	LTCS	Co-89	1	1	2021-03-03	83	F	2020-11-07	116	no											x		F
FACS P14 panel		2021-03-10	LTCS	Co-90	1	1	2021-03-10	50	M	2020-11-23	107	no							x	x	x				M
FACS P14 panel		2021-03-10	LTCS	Co-91	1	1	2021-03-10	34	M	2020-11-02	128	No				x	x	x	x				x		M
FACS P14 panel		2021-03-16	LTCS	Co-92	1	1	2021-03-16	68	F	2020-12-01	105	No			x										F
FACS P14 panel		2021-03-17	LTCS	Co-93	1	1	2021-03-17	39	F	2020-11-12	125	No				x	x	x	x						F
FACS P14 panel		2021-03-17	LTCS	Co-94	1	1	2021-03-17	39	M	2020-11-01	136	No	x			x	x	x	x						M
FACS P14 panel		2021-03-19	LTCS	Co-95	1	1	2021-03-19	71	F	2020-10-13	157	No	x		x								x		F
		2021-03-24	LTCS	Co-98	1	1	2021-03-24	39	F	2020-12-07	107	No	x		x			x	x			x	x		F
FACS P14 panel		2021-03-24	LTCS	Co-99	1	1	2021-03-24	39	F	2020-12-04	110	No			x							x			F
FACS P14 panel		2021-03-24	LTCS	Co-100	1	1	2021-03-24	58	M	2020-12-01	113	No											x		M
FACS P14 panel		2021-03-24	LTCS	Co-101	1	1	2021-03-24	58	F	2020-11-22	122	No		x									x		F
FACS P14 panel		2021-03-24	LTCS	Co-102	1	1	2021-03-24	33	F	2020-10-29	146	No			x								x		F
FACS P14 panel		2021-03-24	LTCS	Co-103	1	1	2021-03-24	22	M	2020-11-02	142	No						x					x		M
FACS P14 panel		2021-03-31	LTCS	Co-104	1	1	2021-03-31	48	F	2020-12-21	100	No			x					x	x		x		F
FACS P14 panel		2021-04-14	LTCS	Co-105	1	1	2021-04-14	64	M	2020-12-22	113	No	x												M
FACS P14 panel		2021-04-14	LTCS	Co-106	1	1	2021-04-14	26	F	2020-12-07	128	No											x		F
FACS P14 panel		2021-04-21	LTCS	Co-107	1	1	2021-04-21	40	M	2021-01-19	92	No			x										M
FACS P14 panel		2021-05-05	LTCS	Co-108	1	1	2021-05-05	41	F	2020-11-10	176	No	x	x			x			x	x		x	x	F
	scRNA_seq	2021-05-12	LTCS	Co-109	1	1	2021-05-12	58	M	2020-11-05	188	No			x		x								M
	scRNA_seq	2021-05-12	LTCS	Co-110	1	1	2021-05-12	35	F	2021-01-08	124	No			x										F
	scRNA_seq	2021-05-12	LTCS	Co-111	1	1	2021-05-12	49	F	2020-12-17	146	No		x					x						F
	scRNA_seq	2021-05-12	LTCS	Co-112	1	1	2021-05-12	52	F	2021-01-07	125	No	x	x	x								x		F
	scRNA_seq	2021-06-09	LTCS	Co-113	1	1	2021-06-09	20	M	2021-04-01	69	No			x		x						x		M
		2021-06-09	LTCS	Co-114	1	1	2021-06-09	61	F	2021-03-01	100	No			x		x								F
	scRNA_seq	2021-06-16	LTCS	Co-115	1	1	2021-06-16	47	F	2020-09-25	264	No			x					x	x		x		F
	scRNA_seq	2021-06-16	LTCS	Co-116	1	1	2021-06-16	57	F	2020-11-19	209	No											x	x	F
	scRNA_seq	2021-06-16	LTCS	Co-118	1	1	2021-06-16	44	F	2020-12-12	186	No	x	x								x			F
	scRNA_seq	2021-06-16	LTCS	Co-117	1	1	2021-06-16	52	F	2020-10-29	230	No	x	x	x				x			x		x	F
	scRNA_seq	2021-06-23	LTCS	Co-119	1	1	2021-06-23	21	M	2021-01-01	173	No								x	x				M
	scRNA_seq	2021-06-23	LTCS	Co-120	1	1	2021-06-23	32	M	2020-12-11	194	No								x	x		x		M
	scRNA_seq	2021-06-23	LTCS	Co-121	1	1	2021-06-23	36	F	2020-11-21	214	No			x							x			F
	scRNA_seq	2021-06-23	LTCS	Co-122	1	1	2021-06-23	52	F	2020-06-18	370	no											x		F
	scRNA_seq	2021-06-23	LTCS	Co-123	1	1	2021-06-23	39	F	2020-11-14	221	No			x		x				x		x		F
	scRNA_seq	2021-06-23	LTCS	Co-124	1	1	2021-06-23	71	F	2021-02-23	120	No											x		F
	scRNA_seq	2021-06-30	LTCS	Co-125	1	1	2021-06-30	36	F	2020-12-18	194	No			x		x								F
	scRNA_seq	2021-06-30	LTCS	Co-126	1	1	2021-06-30	56	F	2021-01-14	167	No			x								x		F
		2021-08-11	LTCS	Co-127	1	1	2021-08-11	24	F	2020-03-03	526	Yes					x				x				F
		2021-08-11	LTCS	Co-128	1	1	2021-08-11	61	F	2021-01-02	221	No											x		F
	scRNA_seq	2021-08-11	LTCS	Co-129	1	1	2021-08-11	56	F	2020-04-01	497	Yes	x		x		x								F
	scRNA_seq	2021-08-11	LTCS	Co-130	1	1	2021-08-11	22	F	2020-12-01	253	Yes											x		F
	scRNA_seq	2021-08-11	LTCS	Co-131	1	1	2021-08-11	33	M	2021-04-15	118	no			x		x								M
		2021-08-11	LTCS	Co-132	1	1	2021-08-11	54	M	2021-01-01	222	Yes			x		x		x						M
	scRNA_seq	2021-08-25	LTCS	Co-133	1	1	2021-08-25	47	F	2020-05-05	477	Yes		x	x		x		x				x		F
	scRNA_seq	2021-08-25	LTCS	Co-134	1	1	2021-08-25	43	M	2020-11-11	287	no					x	x					x		M
	scRNA_seq	2021-08-25	LTCS	Co-135	1	1	2021-08-25	39	M	2020-11-01	297	Yes		x			x	x	x	x	x				M
	scRNA_seq	2021-08-25	LTCS	Co-136	1	1	2021-08-25	27	M	2020-11-12	286	no		x			x		x						M
	scRNA_seq	2021-09-15	LTCS	Co-137	1	1	2021-09-15	33	M	2020-11-01	318	no	x		x		x			x	x		x		M
		2021-10-06	LTCS	Co-138	1	1	2021-10-06	46	M	2020-11-18	322	Yes			x								x		M
		2021-10-06	LTCS	Co-139	1	1	2021-10-06	23	F	2021-04-01	188	Yes		x			x		x						F
		2021-10-06	LTCS	Co-140	1	1	2021-10-06	35	F	2021-04-01	188	no			x								x		F
		2021-10-06	LTCS	Co-141	1	1	2021-10-06	36	M	2020-11-17	323	No			x			x				x			M
		2021-10-06	LTCS	Co-142	1	1	2021-10-06	53	F	2021-02-20	228	Yes			x			x					x		F
		2021-10-06	LTCS	Co-144	1	1	2021-10-06	42	F	2020-08-22	410	Yes			x					x	x	x			F
			Group	Number of patients (N)							175.956	114	20	21	63	4	21	14	19	19	21	15	63	4
			COV	35								Total Number	Headache	Dizziness	Fatigue	Sleep problem	Concentration deficit	Anxiety	Neuropathy	Anosmia (loss of smell)	Ageusia (loss of taste)	Myalgia	Dyspnoe	Diarrhea
			LTCS	114								% Symptoms	17.5439	18.4211	55.2632	3.50877	18.4211	12.2807	16.6667	16.6667	18.4211	13.1579	55.2632	3.50877
			HC	66									15	14	38	1	9	7	10	10	14	10	41	3	69	F
			Total	215									5	7	25	3	12	7	9	9	7	5	22	1	45	M
												% Symptoms	21.7391	20.2899	55.0725	1.44928	13.0435	10.1449	14.4928	14.4928	20.2899	14.4928	59.4203	4.34783		%F
												% Symptoms	11.1111	15.5556	55.5556	6.66667	26.6667	15.5556	20	20	15.5556	11.1111	48.8889	2.22222		%M
			Sample_type	Sample_ID	Sample_Collection_date	Long COVID-19 (LC-19) (1; Yes, 0; No)	Sample_Collection_date	Age _in_Years	Gender
				HC-01		NA	NA	40	M
				HC-03		NA	NA	36	M
				HC-26		NA	NA	18	F
				HC-27		NA	NA	19	F
				HC-28		NA	NA	49	F
				HC-30		NA	NA	24	M
				HC-31		NA	NA	25	M
				HC-32		NA	NA	22	M
				HC-33		NA	NA	37	M
				HC-34		NA	NA	58	F
				HC-35		NA	NA	57	M
				HC-36		NA	NA	62	F
				HC-37		NA	NA	53	F
				HC-50		NA	NA	65	F
				HC-51		NA	NA	37	F
				HC-52		NA	NA	65	M
				HC-53		NA	NA	53	F
				HC-54		NA	NA	66	M
				HC-55		NA	NA	66	M
				HC-56		NA	NA	51	F
				HC-57		NA	NA	52	M
				HC-58		NA	NA	27	M
				HC-59		NA	NA	59	F
				HC-60		NA	NA	59	M
				HC-61		NA	NA	52	F
				HC-62		NA	NA	58	F
				HC-63		NA	NA	25	F
				HC-64		NA	NA	27	F
				HC-65		NA	NA	27	F
				HC-66		NA	NA	24	M
				HC-67		NA	NA	58	F
				HC-68		NA	NA	57	M
				HC-69		NA	NA	24	F
				HC-70		NA	NA	20	F
				HC-71		NA	NA	31	F
				HC-76		NA	NA	24	M
				HC-77		NA	NA	28	F
				HC-80		NA	NA	25	F
				HC-81		NA	NA	36	M
				HC-82		NA	NA	22	M
				HC-84		NA	NA	60	F
				HC-85		NA	NA	61	M
				HC-86		NA	NA	21	F
				HC-87		NA	NA	66	F
				HC-90		NA	NA	24	M
				HC-91		NA	NA	28	F
				HC-92		NA	NA	52	M
				HC-93		NA	NA	26	F
				HC-95		NA	NA	29	M
				HC-96		NA	NA	49	F
				HC-113		NA	NA	45	M
				HC-114		NA	NA	54	F
				HC-115		NA	NA	36	F
				HC-116		NA	NA	42	M
				HC-117		NA	NA	55	M
				HC-118		NA	NA	47	M
				HC-120		NA	NA	28	M
				HC-120*		NA	NA	29	F
				HC-121		NA	NA	50	M
				HC-124		NA	NA	51	M
				HC-125		NA	NA	62	F
				HC-126		NA	NA	28	M
				HC-127		NA	NA	53	F
				HC-128		NA	NA	58	M
				HC-129		NA	NA	32	M
				HC-130		NA	NA	43	M
								41.92+/-15.39	33M/33F

## Sheet: Suppl. Table 2
Sample_ID	Age _in_Years	Gender		Sample_ID	Age _in_Years	Gender		Sample_ID	Age _in_Years	Gender
HC-01	40	M		R1-1	30	F		Co-3	52	F
HC-03	36	M		R1-2	30	F		Co-6	53	F
HC-26	18	F		R-2	30	F		Co-10	82	M
HC-27	19	F		R-4	30	F		Co-11	53	F
HC-28	49	F		R-5	32	F		Co-12	53	F
HC-30	24	M		R-6	38	M		Co-13	57	F
HC-31	25	M		Co-1	62	M		Co-15	71	M
HC-32	22	M		Co-2	81	F		Co-16	53	F
HC-33	37	M		Co-4	71	M		Co-18	60	M
HC-34	58	F		Co-5	48	F		Co-19	63	F
HC-35	57	M		Co-9	78	M		Co-21	53	F
HC-36	62	F		Co-14	66	F		Co-23	76	F
HC-37	53	F		Co-17	39	F		Co-25	43	M
HC-50	65	F		Co-20	82	F		Co-26	59	M
HC-51	37	F		Co-22	70	M		Co-28	59	M
HC-52	65	M		Co-24	81	M		Co-30	57	M
HC-53	53	F		Co-27	85	M		Co-31	63	F
HC-54	66	M		Co-29	80	F		Co-32	88	F
HC-55	66	M		Co-33	73	F		Co-34	75	M
HC-56	51	F		Co-36	83	M		Co-35	77	F
HC-57	52	M		Co-37	85	M		Co-39	71	M
HC-58	27	M		Co-38	84	M		Co-40	39	F
HC-59	59	F		Co-44	68	M		Co-41	81	M
HC-60	59	M		Co-45	79	F		Co-42	68	M
HC-61	52	F		Co-49	76	M		Co-43	60	F
HC-62	58	F		Co-59	37	F		Co-46	55	M
HC-63	25	F		Co-63	57	M		Co-47	82	F
HC-64	27	F		Co-64	58	F		Co-48	54	F
HC-65	27	F		Co-67	76	F		Co-50	50	M
HC-66	24	M		Co-80	63	M		Co-51	45	F
HC-67	58	F		Co-81	63	M		Co-52	50	M
HC-68	57	M		Co-82	54	F		Co-53	52	M
HC-69	24	F		Co-96	74	M		Co-54	67	F
HC-70	20	F		Co-97	70	M		Co-55	35	F
HC-71	31	F		Co-143	38	F		Co-56	49	M
HC-76	24	M		CONV	62.03+/-19.17 years	18F/17M		Co-57	22	F
HC-77	28	F						Co-58	44	F
HC-80	25	F						Co-60	59	F
HC-81	36	M						Co-61	59	M
HC-82	22	M						Co-62	60	M
HC-84	60	F						Co-65	69	F
HC-85	61	M						Co-66	31	F
HC-86	21	F						Co-78	41	F
HC-87	66	F						Co-69	66	F
HC-90	24	M						Co-70	34	F
HC-91	28	F						Co-71	58	F
HC-92	52	M						Co-71*	43	M
HC-93	26	F						Co-72	61	F
HC-95	29	M						Co-73	36	F
HC-96	49	F						Co-74	36	F
HC-113	45	M						Co-75	61	F
HC-114	54	F						Co-76	65	M
HC-115	36	F						Co-77	63	F
HC-116	42	M						Co-78	40	F
HC-117	55	M						Co-79	66	M
HC-118	47	M						Co-83	47	M
HC-120	28	M						Co-84	48	M
HC-120*	29	F						Co-85	48	F
HC-121	50	M						Co-86	38	M
HC-124	51	M						Co-87	24	M
HC-125	62	F						Co-88	59	M
HC-126	28	M						Co-89	83	F
HC-127	53	F						Co-90	50	M
HC-128	58	M						Co-91	34	M
HC-129	32	M						Co-92	68	F
HC-130	43	M						Co-93	39	F
HC	41.92+/-15.39	33M/33F						Co-94	39	M
								Co-95	71	F
								Co-98	39	F
								Co-99	39	F
								Co-100	58	M
								Co-101	58	F
								Co-102	33	F
								Co-103	22	M
								Co-104	48	F
								Co-105	64	M
								Co-106	26	F
								Co-107	40	M
								Co-108	41	F
								Co-109	58	M
								Co-110	35	F
								Co-111	49	F
								Co-112	52	F
								Co-113	20	M
								Co-114	61	F
								Co-115	47	F
								Co-116	57	F
								Co-118	44	F
								Co-117	52	F
								Co-119	21	M
								Co-120	32	M
								Co-121	36	F
								Co-122	52	F
								Co-123	39	F
								Co-124	71	F
								Co-125	36	F
								Co-126	56	F
								Co-127	24	F
								Co-128	61	F
								Co-129	56	F
								Co-130	22	F
								Co-131	33	M
								Co-132	54	M
								Co-133	47	F
								Co-134	43	M
								Co-135	39	M
								Co-136	27	M
								Co-137	33	M
								Co-138	46	M
								Co-139	23	F
								Co-140	35	F
								Co-141	36	M
								Co-142	53	F
								Co-144	42	F
								LTCS (long COVID)	50.24+/-15.33 years	69F/45M

## Sheet: Suppl. Table 3
scRNA-seq	Sample_Collection_date	Sample_type	Sample_ID	Ethical consent given (1; Yes, 0; No)	Long COVID-19 (LC-19) (1; Yes, 0; No)	Sample_Collection_date	Age _in_Years	Gender	First Covid 19 Test RT-PCR (date/month)	Days_post_infection_sample_collection	vaccination	Headache	Dizziness	Fatigue	sleep	concentration deficit	Anxiety	neuropathy	Anosmia (loss of smell)	Ageusia (loss of taste)	Myalgia	Dyspnoe	Diarrhea	Gender
scRNA_seq		COV	R-2	1	0		30	F		40	No
scRNA_seq	2020-07-02	COV	Co-4	1	0	2020-07-02	71	M	2020-05-05	58	No
scRNA_seq	2020-07-31	COV	Co-20	1	0	2020-07-31	82	F	2020-03-01	152	No
scRNA_seq	2020-08-05	COV	Co-24	1	0	2020-08-05	81	M	2020-03-27	131	No
scRNA_seq	2020-08-05	COV	Co-27	1	0	2020-08-05	85	M	2020-03-31	127	No
scRNA_seq	2020-09-23	COV	Co-49	1	0	2020-09-23	76	M	2020-04-23	153	No
scRNA_seq	2020-07-09	LTCS	Co-10	1	1	2020-07-09	82	M	2020-03-16	115	no			x						x		x		M
scRNA_seq	2020-07-22	LTCS	Co-15	1	1	2020-07-22	71	M	2020-03-23	121	no											x		M
scRNA_seq	2020-10-28	LTCS	Co-55	1	1	2020-10-28	35	F	2020-04-01	210	No			x										F
scRNA_seq	2020-11-25	LTCS	Co-65	1	1	2020-11-25	69	F	2020-03-01	269	No			x								x		F
scRNA_seq	2021-01-27	LTCS	Co-70	1	1	2021-01-27	34	F	2020-10-12	107	No	x		x								x		F
scRNA_seq	2021-01-27	LTCS	Co-71	1	1	2021-01-27	58	F	2020-03-24	309	No		x						x	x				F
scRNA_seq	2021-02-03	LTCS	Co-73	1	1	2021-02-03	36	F	2020-11-24	71	no	x		x						x				F
scRNA_seq	2021-05-12	LTCS	Co-109	1	1	2021-05-12	58	M	2020-11-05	188	No			x		x								M
scRNA_seq	2021-05-12	LTCS	Co-110	1	1	2021-05-12	35	F	2021-01-08	124	No			x										F
scRNA_seq	2021-05-12	LTCS	Co-111	1	1	2021-05-12	49	F	2020-12-17	146	No		x					x						F
scRNA_seq	2021-05-12	LTCS	Co-112	1	1	2021-05-12	52	F	2021-01-07	125	No	x	x	x								x		F
scRNA_seq	2021-06-09	LTCS	Co-113	1	1	2021-06-09	20	M	2021-04-01	69	No			x		x						x		M
scRNA_seq	2021-06-16	LTCS	Co-115	1	1	2021-06-16	47	F	2020-09-25	264	No			x					x	x		x		F
scRNA_seq	2021-06-16	LTCS	Co-116	1	1	2021-06-16	57	F	2020-11-19	209	No											x	x	F
scRNA_seq	2021-06-16	LTCS	Co-118	1	1	2021-06-16	44	F	2020-12-12	186	No	x	x								x			F
scRNA_seq	2021-06-16	LTCS	Co-117	1	1	2021-06-16	52	F	2020-10-29	230	No	x	x	x				x			x		x	F
scRNA_seq	2021-06-23	LTCS	Co-119	1	1	2021-06-23	21	M	2021-01-01	173	No								x	x				M
scRNA_seq	2021-06-23	LTCS	Co-120	1	1	2021-06-23	32	M	2020-12-11	194	No								x	x		x		M
scRNA_seq	2021-06-23	LTCS	Co-121	1	1	2021-06-23	36	F	2020-11-21	214	No			x							x			F
scRNA_seq	2021-06-23	LTCS	Co-122	1	1	2021-06-23	52	F	2020-06-18	370	no											x		F
scRNA_seq	2021-06-23	LTCS	Co-123	1	1	2021-06-23	39	F	2020-11-14	221	No			x		x				x		x		F
scRNA_seq	2021-06-23	LTCS	Co-124	1	1	2021-06-23	71	F	2021-02-23	120	No											x		F
scRNA_seq	2021-06-30	LTCS	Co-125	1	1	2021-06-30	36	F	2020-12-18	194	No			x		x								F
scRNA_seq	2021-06-30	LTCS	Co-126	1	1	2021-06-30	56	F	2021-01-14	167	No			x								x		F
scRNA_seq	2021-08-11	LTCS	Co-129	1	1	2021-08-11	56	F	2020-04-01	497	Yes	x		x		x								F
scRNA_seq	2021-08-11	LTCS	Co-130	1	1	2021-08-11	22	F	2020-12-01	253	Yes											x		F
scRNA_seq	2021-08-11	LTCS	Co-131	1	1	2021-08-11	33	M	2021-04-15	118	no			x		x								M
scRNA_seq	2021-08-25	LTCS	Co-133	1	1	2021-08-25	47	F	2020-05-05	477	Yes		x	x		x		x				x		F
scRNA_seq	2021-08-25	LTCS	Co-134	1	1	2021-08-25	43	M	2020-11-11	287	no					x	x					x		M
scRNA_seq	2021-08-25	LTCS	Co-135	1	1	2021-08-25	39	M	2020-11-01	297	Yes		x			x	x	x	x	x				M
scRNA_seq	2021-08-25	LTCS	Co-136	1	1	2021-08-25	27	M	2020-11-12	286	no		x			x		x						M
scRNA_seq	2021-09-15	LTCS	Co-137	1	1	2021-09-15	33	M	2020-11-01	318	no	x		x		x			x	x		x		M
									Sample Collection		Total patient N	Headache	Dizziness	Fatigue	sleep	concentration deficit	Anxiety	neuropathy	Anosmia (loss of smell)	Ageusia (loss of taste)	Myalgia	Dyspnoe	Diarrhea
		scRNA-seq							CONV (N=6)	110	32	7	8	19	0	11	2	5	6	9	3	17	2
		COV	6						LTCS (N=32)	217	% Symptoms	21.875	25	59.375	0	34.375	6.25	15.625	18.75	28.125	9.375	53.125	6.25
		LTCS	32	21 F & 11M								6	6	14	0	4	0	3	2	4	3	11	2	21	F
		HC	8									1	2	5	0	7	2	2	4	5	0	6	0	11	M
											% Symptoms	28.5714	28.5714	66.6667	0	19.0476	0	14.2857	9.52381	19.0476	14.2857	52.381	9.52381		%F
											% Symptoms	9.09091	18.1818	45.4545	0	63.6364	18.1818	18.1818	36.3636	45.4545	0	54.5455	0		%M
												Headache	Dizziness	Fatigue	sleep	concentration deficit	Anxiety	neuropathy	Anosmia (loss of smell)	Ageusia (loss of taste)	Myalgia	Dyspnoe	Diarrhea
											%F	%M	Fold change F/M	Fold change M/F
											28.5714	9.09091	3.14286
											28.5714	18.1818	1.57143
											66.6667	45.4545	1.46667
											19.0476	63.6364	0.29932	3.34091
											0	18.1818	All M
											14.2857	18.1818	0.785714	1.27273
											9.52381	36.3636	0.261905	3.81818
											19.0476	45.4545	0.419048	2.38636
											14.2857	0	All F
											52.381	54.5455	0.960317	1.04132
											9.52381	0	All F

## Sheet: Suppl. Table 4
Sample_ID	SARS-CoV-2 S1 Spike Protein (B2)	SARS-CoV-2 Nucleocapsid (B4)	SARS-CoV-2 S Protein RBD (B5)	Sample_ID	IL-6	CCL2 (MCP-1) )	G-CSF	IFN-α2	IL-2	IFN-γ	IL-7	IL-1RA	CXCL8 (IL-8)	TNF-α	CXCL10 (IP-10)	CCL3 (MIP-1α)	IL-10	Days_post_infection_sample_collection
R1-1	NA	NA	NA	R1-1	NA	NA	NA	NA	NA	NA	NA	NA	NA	NA	NA	NA	NA	90
R1-2	NA	NA	NA	R1-2	NA	NA	NA	NA	NA	NA	NA	NA	NA	NA	NA	NA	NA	90
R-2	2.33244	2.82356	0.604701	R-2	13.44	43.75	1.15	2.25	0.068	12.83	0.348	0	66.24	30.42	2.24	0.052	9.13	40
R-4	3.59227	3.47847	0.801057	R-4	3.72	35.31	1.15	2.25	0.068	6.23	0.348	0	22.26	2.33	2.24	0.052	7.08	80
R-5	1.06605	1.26244	0.282121	R-5	8.05	33.11	1.15	2.25	0.068	13.35	0.348	0	38.29	3.53	2.24	0.052	12.7	70
R-6	0.229718	0.56995	0.0514483	R-6	12.72	156.2	1.15	2.25	0.068	19.39	0.348	0	91.32	16.22	2.24	0.052	16.14	30
Co-1	NA	NA	NA	Co-1	NA	NA	NA	NA	NA	NA	NA	NA	NA	NA	NA	NA	NA	95
Co-2	NA	NA	NA	Co-2	NA	NA	NA	NA	NA	NA	NA	NA	NA	NA	NA	NA	NA	121
Co-4	395.053	60.9318	222.824	Co-4	NA	NA	NA	NA	NA	NA	NA	NA	NA	NA	NA	NA	NA	58
Co-5	NA	NA	NA	Co-5	NA	NA	NA	NA	NA	NA	NA	NA	NA	NA	NA	NA	NA	124
Co-9	NA	NA	NA	Co-9	NA	NA	NA	NA	NA	NA	NA	NA	NA	NA	NA	NA	NA	129
Co-14	298.189	62.947	NA	Co-14	40.14	70.04	1.15	2.25	0.068	21.41	0.348	0	5.84	26.28	2.24	0.052	22.16	116
Co-17	1.06367	1.48094	0.304523	Co-17	7.9	10.27	1.15	2.25	0.068	6.99	0.348	0	7.2	5.83	2.24	0.052	3.56	112
Co-20	33.0192	98.0602	11.3341	Co-20	4.31	16.6	1.15	2.25	0.068	3.9	0.348	0	4.62	4.35	2.24	0.052	2.74	152
Co-22	19.6976	51.8865	15.3437	Co-22	17.25	285.29	1.15	2.25	0.068	13.75	0.348	0	40.59	9.02	2.24	0.052	7.24	132
Co-24	1.90054	4.9552	0.743514	Co-24	5.07	33.11	1.15	2.25	0.068	4.28	0.348	0	10.02	4.35	2.24	0.052	3.39	131
Co-27	63.1495	NA	40.1338	Co-27	11.66	64.22	1.15	2.25	0.068	3.27	0.348	0	10.84	3.32	2.24	0.052	2.58	127
Co-29	24.8867	65.2174	7.33698	Co-29	8.67	67.3	1.15	2.25	0.068	3.44	0.348	0	7.71	4.28	2.24	0.052	3.26	138
Co-33	14.9773	8.80033	4.54133	Co-33	16.07	101.11	1.15	2.25	0.068	6.88	0.348	0	18.02	7.64	2.24	0.052	12.7	146
Co-36	18.5136	462.867	9.10437	Co-36	76.4	154.31	1.15	2.25	0.068	44.18	0.348	0	85.69	35.22	2.24	0.052	12.84	156
Co-37	194.602	NA	190.971	Co-37	77.29	107.04	1.15	2.25	0.068	31.67	0.348	0	44.92	24.57	2.24	0.052	15.5	136
Co-38	10.4619	12.6333	2.33038	Co-38	6.15	22.65	1.15	2.25	0.068	3.09	0.348	0	5.3	2.98	2.24	0.052	2.24	156
Co-44	27.4608	15.3962	7.18548	Co-44	7.75	53.06	1.15	2.25	0.068	4.19	0.348	0	37.16	6	2.24	0.052	4.45	154
Co-45	11.4459	2.47258	2.97465	Co-45	6.43	13.59	1.15	2.25	0.068	4.28	0.348	0	6.22	5.4	2.24	0.052	3.47	164
Co-49	23.373	67.8233	8.91323	Co-49	29.05	43.34	1.15	2.25	0.068	16.17	0.348	0	60.46	16.46	2.24	0.052	6.6	153
Co-59	0.235907	0	0.0043301	Co-59	NA	NA	NA	NA	NA	NA	NA	NA	NA	NA	NA	NA	NA	41
Co-63	3.16218	240.476	0.681595	Co-63	8.78	249.53	1.15	1.95	0.068	20.01	0.348	0	43.64	2.71	2.24	0.052	5.76	55
Co-64	37.7852	2.67785	19.0906	Co-64	1.8	297.14	1.74	0	1.95	2.01	0	0	12.71	2	30.717	0	2.09	242
Co-67	NA	89.9885	160.947	Co-67	1.8	293.05		1.95		4.77			27.09	2	NA	NA	1.9	43
Co-80	NA	NA	NA	Co-80	NA	NA	NA	NA	NA	NA	NA	NA	NA	NA	NA	NA	NA	106
Co-81	NA	NA	NA	Co-81	NA	NA	NA	NA	NA	NA	NA	NA	NA	NA	NA	NA	NA	393
Co-82	NA	NA	NA	Co-82	NA	NA	NA	NA	NA	NA	NA	NA	NA	NA	NA	NA	NA	124
Co-96	1.24832	4.99972	0.703394	Co-96	35.8	217.56	54.56	1.228	1.755	7.49	0.507	456.93	43.714	3.01	1124.15	2.384	1.3	154
Co-97	72.2444	72.7625	60.4746	Co-97	0.67	120.572	19.33	0	0.001	0	0	0	0	0	3.839	0	0	85
Co-143	NA	7.47715	NA	Co-143	0	94.043	0	0.875	0	0	62.656	924.44	18.969	14.08	400.1	0	3.9	188
N=24				N=24	16.705	107.591	4.23826	1.93763	0.217304	10.5658	3.0337	60.0596	29.5343	9.66667	69.6246	0.146609	6.78042
Sample_ID	SARS-CoV-2 S1 Spike Protein (B2)	SARS-CoV-2 Nucleocapsid (B4)	SARS-CoV-2 S Protein RBD (B5)	Sample_ID	IL-6	CCL2 (MCP-1) )	G-CSF	IFN-α2	IL-2	IFN-γ	IL-7	IL-1RA	CXCL8 (IL-8)	TNF-α	CXCL10 (IP-10)	CCL3 (MIP-1α)	IL-10	Days_post_infection_sample_collection
Co-3	NA	NA	NA	Co-3	NA	NA	NA	NA	NA	NA	NA	NA	NA	NA	NA	NA	NA	121
Co-8	NA	NA	NA	Co-8	NA	NA	NA	NA	NA	NA	NA	NA	NA	NA	NA	NA	NA	98
Co-10	123.371	530.074	66.9951	Co-10	8.05	50.66	1.15	2.25	0.068	8.36	0.348	0	24.83	2.15	2.24	0.052	9.37	115
Co-11	6.48226	2.43505	1.90629	Co-11	2.37	58.63	1.15	2.25	0.068	2.05	0.348	0	2.43	1.69	2.24	0.052	1.47	130
Co-12	0.258184	0.374665	0.0420025	Co-12	4.81	15.53	1.15	2.25	0.068	2.05	0.348	0	9.56	2.91	2.24	0.052	2.32	100
Co-13	5.14948	2.42057	4.01407	Co-13	12.19	626.93	1.15	2.25	0.068	4.48	0.348	0	3.89	4.43	2.24	0.052	2.39	92
Co-15	118.253	102.809	88.4757	Co-15	39.89	71.8	1.15	2.25	0.068	23.75	0.348	0	66.46	19.52	2.24	0.052	26.71	121
Co-16	24.3505	27.6371	8.15847	Co-16	6.86	20.45	1.15	2.25	0.068	4.38	0.348	0	5.84	4.05	2.24	0.052	2.06	150
Co-18	41.8019	14.1622	16.0387	Co-18	7.15	43.07	1.15	2.25	0.068	7.9	0.348	0	11.69	2.84	2.24	0.052	5.27	131
Co-19	171.906	61.0849	225.567	Co-19	6.01	26.23	1.15	2.25	0.068	3.18	0.348	0	6.9	3.39	2.24	0.052	2.17	123
Co-21	122.861	59.7923	87.2624	Co-21	5.6	35.04	1.15	2.25	0.068	3.63	0.348	0	29.21	5.74	2.24	0.052	2.58	119
Co-23	335.769	47.549	207.631	Co-23	4.19	27.28	1.15	2.25	0.068	3.01	0.348	0	3.23	2.98	2.24	0.052	1.47	144
Co-25	243.421	69.2546	285.323	Co-25	21.96	84.75	1.15	4.82	0.068	9.68	0.348	0	90.33	20.18	2.24	0.052	9.61	157
Co-26	116.172	18.5091	306.456	Co-26	6.71	202.6	1.15	2.25	0.068	4.57	0.348	0	17.87	3.97	2.24	0.052	2.47	132
Co-28	19.8134	38.1813	5.72377	Co-28	3.72	12.15	1.15	2.25	0.068	2.59	0.348	0	1.85	2.98	2.24	0.052	1.59	147
Co-30	62.587	17.9432	28.1775	Co-30	9.96	66.58	1.15	2.25	0.068	7.33	0.348	0	11.08	5.74	2.24	0.052	3.18	139
Co-31	25.2067	34.0496	8.07854	Co-31	5.87	36	1.15	2.25	0.068	4.28	0.348	0	4.53	4.43	2.24	0.052	2.21	137
Co-32	33.334	119.988	96.6588	Co-32	8.67	57.04	1.15	2.25	0.068	6.12	0.348	0	19.95	4.35	2.24	0.052	4.92	166
Co-34	19.8435	6.9151	6.45115	Co-34	20.7	97.21	1.15	2.25	0.068	10.79	0.348	0	14.39	9.12	2.24	0.052	4.69	146
Co-35	48.4949	104.996	36.7763	Co-35	14.55	20.03	1.15	2.25	0.068	7.1	0.348	0	12.06	6.09	2.24	0.052	4.09	142
Co-39	20.719	5.13934	4.44455	Co-39	74.35	48.65	1.15	2.25	0.068	43.36	0.348	0	45.73	27.74	2.24	0.052	19.76	156
Co-40	17.0136	8.87219	6.66482	Co-40	67.68	32.42	1.15	2.25	0.068	41.89	0.348	0	84.23	30.12	2.24	0.052	18.33	143
Co-41	36.1477	NA	12.2039	Co-41	72.59	183.52	1.15	2.25	0.068	27.51	0.348	0	337.84	25.71	2.24	0.052	57.61	180
Co-42	NA	NA	NA	Co-42	NA	NA	NA	NA	NA	NA	NA	NA	NA	NA	NA	NA	NA	151
Co-43	NA	NA	NA	Co-43	NA	NA	NA	NA	NA	NA	NA	NA	NA	NA	NA	NA	NA	149
Co-46	246.297	19.827	24.5297	Co-46	13.63	40.43	1.15	2.25	0.068	11.16	0.348	0	18.75	7.36	2.24	0.052	6.76	155
Co-47	7.10498	1.12132	1.81422	Co-47	169.63	51.19	1.15	2.25	0.068	34.34	0.348	0	925.42	37.94	2.24	0.052	19.98	89
Co-48	4.56505	8.8109	2.60194	Co-48	17.64	68.34	1.15	2.25	0.068	9.92	0.348	0	11.94	7.36	2.24	0.052	6.65	162
Co-50	125.678	745.057	26.898	Co-50	1.62	57.884	68.78	0	0.149	0	0.905	207.37	0.514	0	62.729	0	0	178
Co-51	3.39099	4.40828	0.736104	Co-51	6.47	66.884	53.88	0.011	0	0	0	0	0	0	34.936	0	0	156
Co-52	16.4843	23.8322	4.16965	Co-52	44.47	185.67	1.15	2.25	0.068	23.31	0.348	0	81.35	15.24	2.24	0.052	12.18	194
Co-53	2.06767	59.908	0.760083	Co-53	2.74	40.97	1.15	2.25	0.068	2.27	0.348	0	4.05	2.58	2.24	0.052	1.47	220
Co-54	15.8935	67.6159	4.57674	Co-54	4.19	28.75	1.15	2.25	0.068	3.81	0.348	0	4.37	2.98	2.24	0.052	1.89	215
Co-55	0.496444	19.3429	0.101262	Co-55	2.37	105.06	1.15	2.25	0.068	2.05	0.348	0	2.75	1.69	2.24	0.052	1.62	210
Co-56	4.02753	2.12474	1.00715	Co-56	5.2	79.33	1.15	2.25	0.068	3.63	0.348	0	12.06	7.64	2.24	0.052	2.62	241
Co-57	6.81002	5.46856	1.82773	Co-57	6.71	35.38	1.15	2.25	0.068	3.9	0.348	0	20.86	7.27	2.24	0.052	4.64	211
Co-58	0	0	0	Co-58	NA	NA	NA	NA	NA	NA	NA	NA	NA	NA	NA	NA	NA	255
Co-60	3.82141	1.24522	0.606454	Co-60	46.47	257.26	1.15	2.1	0.068	26.84	0.348	0	99.15	17.49	2.24	0.052	8.29	231
Co-61	1.5722	2.26756	0.426655	Co-61	1.8	133.11	1.15	1.95	0.068	2.01	0.348	0	22.83	3.78	2.24	0.052	4.81	232
Co-62	0	0	0	Co-62	1.8	124.65	1.15	1.95	0.068	2.01	0.348	0	4.98	2	2.24	0.052	1.9	262
Co-65	32.3246	33.323	9.49407	Co-65	5.02	207.129	59.82	5.028	1.718	8.94	16.739	757.03	18.816	10.42	323.274	31.853	1.52	269
Co-66	1.82539	0.51784	0.526024	Co-66	1.8	215.76	1.15	1.95	0.068	2.01	0.348	0	20.74	18.26	2.24	0.052	1.9	73
Co-78	17.9135	17.2807	3.40473	Co-68	1.8	8.16	1.15	1.95	0.068	2.01	0.348	0	5.53	2	2.24	0.052	1.9	80
Co-69	0.868205	0.34458	0.135008	Co-69	43.23	325.51	1.15	2.62	0.068	8.09	0.348	0	108.1	2	2.24	0.052	29.72	104
Co-70	0.0003191	0.250019	6.82e-05	Co-70	2.64	36.842	30.61	2.306	0.002	0	4.871	197.67	0	0	2.5	0	0.27	107
Co-71	2.88864	2.83429	1.21363	Co-71	NA	NA	NA	NA	NA	NA	NA	NA	NA	NA	NA	NA	NA	309
Co-71*	16.4654	35.3026	6.47678	Co-71*	2.6	11.068	30.91	0.001	0.488	0	4.487	644.89	0.018	4.03	44.811	18.348	0	84
Co-72	0	1.10772	0	Co-72	NA	NA	NA	NA	NA	NA	NA	NA	NA	NA	NA	NA	NA	291
Co-73	1.08633	14.4817	0.213671	Co-73	NA	NA	NA	NA	NA	NA	NA	NA	NA	NA	NA	NA	NA	71
Co-74	0.453321	15.8154	0.0669477	Co-74	NA	NA	NA	NA	NA	NA	NA	NA	NA	NA	NA	NA	NA	78
Co-75	413.654	93.5352	NA	Co-75	NA	NA	NA	NA	NA	NA	NA	NA	NA	NA	NA	NA	NA	100
Co-76	11.9229	NA	4.3964	Co-76	NA	NA	NA	NA	NA	NA	NA	NA	NA	NA	NA	NA	NA	85
Co-77	0	0	0	Co-77	NA	NA	NA	NA	NA	NA	NA	NA	NA	NA	NA	NA	NA	320
Co-78	NA	NA	NA	Co-78	NA	NA	NA	NA	NA	NA	NA	NA	NA	NA	NA	NA	NA	104
Co-79	NA	NA	NA	Co-79	NA	NA	NA	NA	NA	NA	NA	NA	NA	NA	NA	NA	NA	47
Co-83	NA	NA	NA	Co-83	NA	NA	NA	NA	NA	NA	NA	NA	NA	NA	NA	NA	NA	114
Co-84	NA	NA	NA	Co-84	NA	NA	NA	NA	NA	NA	NA	NA	NA	NA	NA	NA	NA	64
Co-85	NA	NA	NA	Co-85	NA	NA	NA	NA	NA	NA	NA	NA	NA	NA	NA	NA	NA	82
Co-86	NA	NA	NA	Co-86	NA	NA	NA	NA	NA	NA	NA	NA	NA	NA	NA	NA	NA	348
Co-87	NA	NA	NA	Co-87	NA	NA	NA	NA	NA	NA	NA	NA	NA	NA	NA	NA	NA	131
Co-88	0.526848	3.92888	0.126221	Co-88	NA	61.075	31.62	0	0	0	0	0	0	0	7.908	0	0	120
Co-89	72.3363	58.3713	3.51289	Co-89	0	0	0	0	0	3.22	0	0	0	0	0	0	0	116
Co-90	155.715	744.924	32.1371	Co-90	1.16	257.3	53.2	1.59	0	0	0	355.85	0.013	0	56.183	0	0	107
Co-91	1.56387	1.70299	0.355623	Co-91	2.46	72.595	22.35	0.006	0.001	0	2.145	65.39	1.069	0	35.093	0	0	128
Co-92	34.3928	199.636	10.5499	Co-92	0	0	0	0	0	7.89	0	0	0	0	0	0	0	105
Co-93	1.92641	4.86928	0.536856	Co-93	2.05	19.965	164.5	3.333	0.389	0.72	4.554	558.66	2.026	0	61.425	21.974	5.84	125
Co-94	1.92214	3.4744	0.627897	Co-94	0.01	0	0	0.005	0.009	12.44	0	0	0	0	0	0	0	136
Co-95	2.63325	16.5364	0.738811	Co-95	NA	NA	NA	NA	NA	NA	NA	NA	NA	NA	NA	27.057	0.01	157
Co-98	10.523	15.9065	2.81257	Co-98	0.07	201.638	34.29	0	0	0	0	0	0	0	48.251	0	0	107
Co-99	4.7938	21.0472	1.80631	Co-99	4.02	152.552	147.4	10.435	4.729	17.96	18.775	1045.58	40.667	130.57	180.701	67.306	12.16	110
Co-100	18.8781	48.6273	8.97653	Co-100	0	57.699	107.06	0	0	8.11	0.006	0	0.094	3.13	43.558	0	0.65	113
Co-101	1.23262	1.4569	0.716243	Co-101	4.97	55.682	40.62	3.009	0.064	0	1.012	272.34	0.001	0	55.176	0	0	122
Co-102	1.28632	6.98653	0.288261	Co-102	18.58	22.606	44.31	8.295	2.452	8.77	4.719	594.58	12.447	71.54	123.192	20.502	3.95	146
Co-103	NA	NA	NA	Co-103	NA	NA	NA	NA	NA	NA	NA	NA	NA	NA	NA	NA	NA	142
Co-104	12.76	83.7663	4.44503	Co-104	0	0	0	0	0	6.33	0	0	0	0	0	0	0	100
Co-105	176.593	394.854	39.0863	Co-105	1.64	29.29	31.21	4.882	0.033	0	1.624	585.49	0	0	24.062	32.28	0	113
Co-106	1.80231	1.47816	0.796439	Co-106	6.72	87.801	137.38	10.584	3.655	10.24	2.045	431.59	49.564	88.65	204.495	8.251	1.94	128
Co-107	2.18125	7.66897	0.570825	Co-107	0.01	31.063	0	2.717	0	2.13	132.873	334	0	0	18.461	25.012	0.01	92
Co-108	6.08192	17.5022	3.68993	Co-108	1	32.366	0	0.117	0	0	0	21.76	0.076	0	16.831	0	0	176
Co-109	NA	NA	NA	Co-109	NA	NA	NA	NA	NA	NA	NA	NA	NA	NA	NA	NA	NA	188
Co-110	NA	NA	NA	Co-110	NA	NA	NA	NA	NA	NA	NA	NA	NA	NA	NA	NA	NA	124
Co-111	NA	NA	NA	Co-111	NA	NA	NA	NA	NA	NA	NA	NA	NA	NA	NA	NA	NA	146
Co-112	NA	NA	NA	Co-112	NA	NA	NA	NA	NA	NA	NA	NA	NA	NA	NA	NA	NA	125
Co-113	NA	NA	NA	Co-113	NA	NA	NA	NA	NA	NA	NA	NA	NA	NA	NA	NA	NA	69
Co-114	NA	NA	NA	Co-114	NA	NA	NA	NA	NA	NA	NA	NA	NA	NA	NA	NA	NA	100
Co-115	510.282	0.376329	39.5846	Co-115	0	37.83	0.35	2.061	6.034	1.87	4.712	935.27	16.204	1.34	44.967	4.685	2.2	264
Co-116	8.47999	1.28207	3.41307	Co-116	0.93	69.178	19.16	3.767	1.145	17.82	3.806	314.51	1.057	56.52	76.126	29.115	5.45	209
Co-118	1.61245	7.35199	0.240244	Co-118	1.15	48.751	3.43	0.226	0.005	0	4.901	223.97	1.046	6.02	59.81	0	0	186
Co-117	0.730794	2.86171	0.412205	Co-117	0.41	106.971	16.54	2.887	0.656	0	2.719	246.57	3.495	9.15	113.275	22.329	1.99	230
Co-119	2.71702	2.40617	0.690335	Co-119	0	47.681	0.04	16.196	0.622	11.1	17.343	983.5	17.351	0	99.444	23.339	0	173
Co-120	33.0109	3.6955	14.8324	Co-120	0.64	34.272	0.36	0.654	0.199	0	3.152	56.94	2.767	0	93.223	4.643	1.21	194
Co-121	1.67398	8.5453	0.498421	Co-121	0.37	12.434	0	0	0.001	0	0.04	29.46	0.001	0	92.863	0	0	214
Co-122	500	17.4948	NA	Co-122	0	21.39	0	0.008	0	0	0	285.49	0.284	0	141.191	2.814	0	370
Co-123	0.971861	1.59102	0.218991	Co-123	0	105.801	0	0.073	0.278	0	0	127.41	0.039	0	13.212	0	0	221
Co-124	NA	48.8907	NA	Co-124	0	122.875	0	0.692	0.681	0	0	119.51	0	0	106.206	26.876	0.37	120
Co-125	NA	NA	NA	Co-125	NA	NA	NA	NA	NA	NA	NA	NA	NA	NA	NA	NA	NA	194
Co-126	NA	NA	NA	Co-126	NA	NA	NA	NA	NA	NA	NA	NA	NA	NA	NA	NA	NA	167
Co-127	7.21803	1.52431	1.65326	Co-127	0.01	42.661	1.44	0.552	0	4.33	0	82.89	0.454	0	180.584	0	0	526
Co-128	NA	11.4809	259.56	Co-128	1.7	119.332	0	0.328	0.319	0	3.444	0	0	0	24.292	0	0	221
Co-129	61.8913	2.27428	17.1462	Co-129	1.09	22.703	71.37	10.226	0	0	0.92	738.17	0	0	13.212	0	0	497
Co-130	361.024	1.71138	171.711	Co-130	0.07	85.325	0	3.375	0.573	0	0.533	316.72	0.014	0	6.151	0	0	253
Co-131	0.328804	0.543095	0.0487416	Co-131	0.58	90.43	0	0.424	0.084	0	0.04	7.65	0.015	0	10.701	0	0.48	118
Co-132	500	7.59034	NA	Co-132	0.07	101.149	0	0.149	0	0	0.21	1291.2	0.03	0	0	0	0.01	222
Co-133	504.14	1.82245	238.137	Co-133	0.31	28.693	27.22	0.008	0	0	0	15.4	0	0	79.403	0	0	477
Co-134	1.88249	3.62841	0.456485	Co-134	0.15	229.442	13.56	0.001	0	0	0.116	0	0	0	29.471	0	0	287
Co-135	30.4004	0.582622	9.20037	Co-135	4.82	360.458	4.92	0	0.047	0	5.886	295.58	38.304	0	198.96	12.729	0.35	297
Co-136	0.92292	2.01675	0.212047	Co-136	0.25	85.325	33.57	6.176	0.252	5.46	0.725	449.67	2.797	27.69	65.48	39.811	2.92	286
Co-137	166.376	0.331095	66.4056	Co-137	0.02	130.47	0	3.701	0.278	0	0	298.19	1.046	0	82.141	0	0	318
Co-138	9.63612	0.254905	0.270484	Co-138	0	115.759	0	0	0	0	0	771	0	0	0	0	0	322
Co-139	615.278	9.34614	146.806	Co-139	0	120.599	0	0	0	0	12.995	685.24	72.196	0	67.268	0	0	188
Co-140	72.9496	9.05368	23.9372	Co-140	0	0	0	0.505	0	0	0	498.52	15.191	0	243.998	0	0	188
Co-141	500	44.6926	NA	Co-141	0	61.577	19.49	4.105	16.333	0	9.907	560.97	18.598	39.76	1109.53	29.714	1.02	323
Co-142	500	118.251	NA	Co-142	0	73.626	0	1.241	0	0	0	1091.29	0	0	222.076	0	0	228
Co-144	NA	1.14702	310.197	Co-144	0	185.4	25.77	0	0	0	18.409	1163.23	42.542	45.65	597.926	16.263	0	410
N=94				N=86	10.0115	87.5025	15.7242	2.26193	0.513459	5.79647	3.49578	207.771	29.4767	9.64929	61.1263	5.42759	3.87151
Sample_ID	SARS-CoV-2 S1 Spike Protein (B2)	SARS-CoV-2 Nucleocapsid (B4)	SARS-CoV-2 S Protein RBD (B5)	Sample_ID	IL-6	CCL2 (MCP-1) )	G-CSF	IFN-α2	IL-2	IFN-γ	IL-7	IL-1RA	CXCL8 (IL-8)	TNF-α	CXCL10 (IP-10)	CCL3 (MIP-1α)	IL-10
HC-01	0	0	0	HC-01	0	139.912	0	0	1.11	0	9.741	417.08	0	20.09	861.715	0	0
HC-03	0	0	0	HC-03	0	180.243	40.31	0	0	0	7.019	401.86	0	0.13	544.574	0	0
HC-26	0	0	0	HC-26	5.6	27.28	1.15	2.25	0.068	9.68	0.348	0	44.72	5.32	2.24	0.052	8.95
HC-27	0	0	0	HC-27	5.07	48.59	1.15	2.25	0.068	7.78	0.348	0	31.49	2.52	2.24	0.052	8.77
HC-28	0	0	0	HC-28	6.29	52.79	1.15	2.25	0.068	11.04	0.348	0	45.32	2.09	2.24	0.052	10.52
HC-30	0	0	0	HC-30	6.57	7.61	1.15	2.25	0.068	5.28	0.348	0	15.75	2.84	2.24	0.052	4.92
HC-31	0	0	0	HC-31	6.01	35.58	1.15	2.25	0.068	14.28	0.348	0	40.21	1.69	2.24	0.052	11.02
HC-32	0	0	0	HC-32	4.31	21.31	1.15	2.25	0.068	3.53	0.348	0	6.22	2.21	2.24	0.052	2.24
HC-33	0	0	0	HC-33	5.6	89.32	1.15	2.25	0.068	9.44	0.348	0	23.69	5.57	2.24	0.052	5.66
HC-34	0	0	0	HC-34	12.54	19.32	1.15	2.25	0.068	17.14	0.348	0	47.55	10.57	2.24	0.052	12.51
HC-35	0	0	0	HC-35	3.95	21.73	1.15	2.25	0.068	10.04	0.348	0	43.73	2.15	2.24	0.052	8.48
HC-36	0	0	0	HC-36	9.31	67.04	1.15	2.25	0.068	17.7	0.348	0	29.38	1.98	2.24	0.052	13.1
HC-37	0	0	0	HC-37	11.66	277.45	1.15	2.25	0.068	5.48	0.348	0	24.67	4.83	2.24	0.052	8.48
HC-50	0	0	0	HC-50	15.5	31.87	1.15	2.25	0.068	15.22	0.348	0	48.98	6.09	2.24	0.052	12.51
HC-51	0	0	0	HC-51	7.75	19.6	1.15	2.25	0.068	5.28	0.348	0	44.92	4.2	2.24	0.052	2.7
HC-52	0	0	0	HC-52	21.12	36.13	1.15	2.25	0.068	5.8	0.348	0	29.04	7.36	2.24	0.052	4.5
HC-53	0	0	0	HC-53	20.49	32.77	1.15	2.25	0.068	12.57	0.348	0	72.64	6.35	2.24	0.052	9.49
HC-54	0	0	0	HC-54	32.56	85.46	1.15	2.25	0.068	29.5	0.348	0	90.33	10.15	2.24	0.052	29.43
HC-55	0	0	0	HC-55	6.29	47.65	1.15	2.25	0.068	3.53	0.348	0	30.96	4.43	2.24	0.052	4.04
HC-56	0	0	0	HC-56	6.43	34.55	1.15	2.25	0.068	6.55	0.348	0	14.52	3.68	2.24	0.052	5.22
HC-57	0	0	0	HC-57	58.94	62.05	1.15	2.25	0.068	23.01	0.348	0	118.21	28.33	2.24	0.052	18.55
HC-58	0	0	0	HC-58	8.36	2.36	1.15	2.25	0.068	9.56	0.348	0	88.61	4.43	2.24	0.052	5.82
HC-59	0	0	0	HC-59	16.85	32.63	1.15	2.25	0.068	20.68	0.348	0	84.96	10.79	2.24	0.052	9.61
HC-60	0	0	0	HC-60	11.49	37.3	1.15	2.25	0.068	5.07	0.348	0	9.11	2.98	2.24	0.052	4.78
HC-61	0	0	0	HC-61	2.37	2.36	1.15	2.25	0.068	2.05	0.348	0	2.02	1.69	2.24	0.052	1.99
HC-62	0	0	0	HC-62	91.15	309.39	1.15	2.25	0.068	47.98	0.348	0	672.11	11.88	2.24	0.052	125.82
HC-63	0	0	0	HC-63	3.38	27.14	1.15	2.25	0.068	4.87	0.348	0	10.84	2.46	2.24	0.052	4
HC-64	0	0	0	HC-64	12.37	8.47	1.15	2.25	0.068	14.82	0.348	0	48.57	8.22	2.24	0.052	9.37
HC-65	0	0	0	HC-65	13.26	17.18	1.15	2.25	0.068	17.7	0.348	0	44.13	9.53	2.24	0.052	10.4
HC-66	0	0	0	HC-66	77.29	41.17	1.15	9.03	0.068	28.73	0.348	0	215.37	47.52	2.24	0.052	39.66
HC-67	0	0	0	HC-67	128.49	36.54	1.15	2.25	0.068	17.7	0.348	0	324.53	8.03	2.24	0.052	24.97
HC-68	0	0	0	HC-68	32.56	162.97	1.15	2.25	0.068	27.97	0.348	0	373.57	13.23	2.24	0.052	30.21
HC-69	0	0	0	HC-69	41.65	25.53	1.15	2.25	0.068	18.54	0.348	0	47.55	30.12	2.24	0.052	19.53
HC-70	0	0	0	HC-70	10.46	42.66	1.15	2.25	0.068	19.82	0.348	0	62	1.81	2.24	0.052	15.86
HC-71	0	0	0	HC-71	8.83	2.37	1.15	2.25	0.068	21.84	0.348	0	85.93	1.75	2.24	0.052	17.44
HC-76	0	0	0	HC-76	73.21	597.27	1.15	8.42	0.068	54.94	0.348	0	231.01	7.44	2.24	0.052	62.07
HC-77	0	0	0	HC-77	38.33	309.99	1.15	27.73	0.068	73.68	0.348	0	272.5	52.38	2.24	0.052	51.3
HC-80	0	0	0	HC-80	1.06	114.027	100.85	1.847	6.842	0	35.95	653.71	8.036	81.76	1017.09	69.235	4.43
HC-81	0	0	0	HC-81	19.98	205.317	173.32	17.902	20.454	21.44	60.218	1233.8	30.522	165.24	1238.35	96.32	12.48
HC-82	0	0	0	HC-82	0	71.775	44.94	0	0	0	11.451	27.37	0	0	360.192	0	0
HC-84	0	0	0	HC-84	2.78	305.36	1.15	1.95	0.068	3.16	0.348	0	49.27	6.79	2.24	0.052	4.58
HC-85	0	0	0	HC-85	16.86	320.24	1.15	1.95	0.068	8.09	0.348	0	77.68	2	2.24	0.052	10.18
HC-86	0	0	0	HC-86	43.23	90.81	1.15	6.67	0.068	69.08	0.348	0	148.64	10.14	2.24	0.052	40.48
HC-87	0	0	0	HC-87	11.97	276.33	1.15	17.08	0.068	23.43	0.348	0	136.75	19.03	2.24	0.052	13.27
HC-90	0	0	0	HC-90	30.09	193.73	1.15	6.01	0.068	73.68	0.348	0	170.96	11.56	2.24	0.052	45.57
HC-91	0	0	0	HC-91	35.04	84.02	1.15	6.34	0.068	76.72	0.348	0	186.59	11.56	2.24	0.052	38.9
HC-92	0	0	0	HC-92	63.95	395.13	1.15	7.66	0.068	92.99	0.348	0	167.81	6.79	2.24	0.052	53.52
HC-93	0	0	0	HC-93	11.97	300.66	1.15	2.2	0.068	8.09	0.348	0	61.75	4.93	2.24	0.052	6.75
HC-95	0	0	0	HC-95	18.5	320.74	1.15	2	0.068	16.59	0.348	0	82.22	6.79	2.24	0.052	4.35
HC-96	0	0	0	HC-96	16.86	296.25	1.15	6.01	0.068	8.09	0.348	0	126.92	4.93	2.24	0.052	6
HC-113	0	0	0	HC-113	0	41.774	0	0	0	0	0	0	0	0.87	180.693	0	0
HC-114	0	0	0	HC-114	0	66.111	1.13	0	0	0	10.425	203.71	0	10.35	634.982	0	0
HC-115	0	0	0	HC-115	10.19	116.945	80.38	7.639	0	0	23.962	1075.96	7.188	4.54	593.635	12.098	0
HC-116	0	0	0	HC-116	0	97.699	4.62	0	0	0	7.561	0	0	2.38	524.148	0	0
HC-117	0	0	0	HC-117	0	26.247	63	0	0	0	10.699	201.89	0	0	307.082	0	0
HC-118	0	0	0	HC-118	0	138.869	0	1.879	0	0	8.036	391.09	5.879	0.54	548.888	0	0
HC-120	0	0	0	HC-120	0	99.963	13.88	0.806	7.346	0	15.402	397.26	0	14.34	495.602	0	0
HC-120*	0	0	0	HC-120*	0	204.374	64.61	13.805	17.966	3.45	25.639	925.66	6.587	43.01	670.214	64.732	1.9
HC-121	0	0	0	HC-121	10.63	46.515	5.94	3.946	0	0	17.895	420.1	3.988	26.86	605.83	0	0
HC-124	0	0	0	HC-124	16.76	82.925	50.76	7.639	0	0	16.213	940.21	0	10.23	495.602	104.565	0.64
HC-125	0	0	0	HC-125	0	130.769	123.32	0	0	0	12.067	179.78	0	1.58	409.972	0	0
HC-126	0	0	0	HC-126	0	81.551	27.9	0.611	0	0	12.135	263.92	0	0.07	512.249	0	0
HC-127	0	0	0	HC-127	61.76	148.703	0	2.041	0	0	9.4	634.69	0	0	513.746	0	0
HC-128	0	0	0	HC-128	43.39	118.807	92.24	11.454	6.741	0	45.681	1253.64	25.758	65.41	1087.1	73.994	0
HC-129	0	0	0	HC-129	0	88.792	0	0	0	0	15.943	528.41	0	1.48	528.567	0	0
HC-130	0	0	0	HC-130	0	98.29	0	1.815	0	0	5.279	767.29	0	0.01	597.718	22.262	0
				N=66	18.6524	114.49	14.2265	3.73385	0.962409	15.2062	5.70267	165.416	70.7832	13.0308	194.375	6.7507	12.9844

## Sheet: Suppl. Table 5
group	days_post_inf	antibody
CONV	90	NA			Call:
CONV	90	NA			lm(formula = antibody ~ days_post_inf * group, data = df)
CONV	40	2.82356
CONV	80	3.47847			Residuals:
CONV	70	1.26244			Min 1Q Median 3Q Max
CONV	30	0.56995			-75.05 -50.87 -32.54 5.98 695.31
CONV	95	NA
CONV	121	NA			Coefficients:
CONV	58	60.9318			Estimate Std. Error t value Pr(>|t|)
CONV	124	NA			(Intercept) 53.77100 59.56113 0.903 0.369
CONV	129	NA			days_post_inf 0.01842 0.46409 0.040 0.968
CONV	116	62.947			groupLTCS 39.74479 66.02494 0.602 0.548
CONV	112	1.48094			days_post_inf:groupLTCS -0.26430 0.48383 -0.546 0.586
CONV	152	98.0602
CONV	132	51.8865			Residual standard error: 122.4 on 112 degrees of freedom
CONV	131	4.9552			(33 observations deleted due to missingness)
CONV	127	NA			Multiple R-squared: 0.02876,	Adjusted R-squared: 0.002747
CONV	138	65.2174			F-statistic: 1.106 on 3 and 112 DF, p-value: 0.35
CONV	146	8.80033
CONV	156	462.867			Call:
CONV	136	NA			lm(formula = antibody ~ days_post_inf + group, data = df)
CONV	156	12.6333
CONV	154	15.3962			Residuals:
CONV	164	2.47258			Min 1Q Median 3Q Max
CONV	153	67.8233			-74.79 -48.77 -32.32 0.52 695.48
CONV	41	0
CONV	55	240.476			Coefficients:
CONV	242	2.67785			Estimate Std. Error t value Pr(>|t|)
CONV	43	89.9885			(Intercept) 82.1001 29.2022 2.811 0.00582 **
CONV	106	NA			days_post_inf -0.2248 0.1308 -1.718 0.08853 .
CONV	393	NA			groupLTCS 7.4811 29.4194 0.254 0.79973
CONV	124	NA			---
CONV	154	4.99972			Signif. codes: 0 ‘***’ 0.001 ‘**’ 0.01 ‘*’ 0.05 ‘.’ 0.1 ‘ ’ 1
CONV	85	72.7625
CONV	188	7.47715			Residual standard error: 122 on 113 degrees of freedom
LTCS	121	NA			(33 observations deleted due to missingness)
LTCS	98	NA			Multiple R-squared: 0.02617,	Adjusted R-squared: 0.008939
LTCS	115	530.074			F-statistic: 1.519 on 2 and 113 DF, p-value: 0.2234
LTCS	130	2.43505
LTCS	100	0.374665			# two model comparison
LTCS	92	2.42057			Analysis of Variance Table
LTCS	121	102.809
LTCS	150	27.6371			Model 1: antibody ~ days_post_inf + group
LTCS	131	14.1622			Model 2: antibody ~ days_post_inf * group
LTCS	123	61.0849			Res.Df RSS Df Sum of Sq F Pr(>F)
LTCS	119	59.7923			1 113 1682799
LTCS	144	47.549			2 112 1678328 1 4471.6 0.2984 0.586
LTCS	157	69.2546
LTCS	132	18.5091			Call:
LTCS	147	38.1813			lm(formula = antibody ~ days_post_inf * group, data = df_200)
LTCS	139	17.9432
LTCS	137	34.0496			Residuals:
LTCS	166	119.988			Min 1Q Median 3Q Max
LTCS	146	6.9151			-68.23 -60.41 -49.72 -6.70 679.09
LTCS	142	104.996
LTCS	156	5.13934			Coefficients:
LTCS	143	8.87219			Estimate Std. Error t value Pr(>|t|)
LTCS	180	NA			(Intercept) 40.9856 76.0901 0.539 0.592
LTCS	151	NA			days_post_inf 0.1553 0.6288 0.247 0.806
LTCS	149	NA			groupLTCS 29.6957 110.7819 0.268 0.789
LTCS	155	19.827			days_post_inf:groupLTCS -0.1818 0.8696 -0.209 0.835
LTCS	89	1.12132
LTCS	162	8.8109			Residual standard error: 145 on 78 degrees of freedom
LTCS	178	745.057			(31 observations deleted due to missingness)
LTCS	156	4.40828			Multiple R-squared: 0.001623,	Adjusted R-squared: -0.03678
LTCS	194	23.8322			F-statistic: 0.04225 on 3 and 78 DF, p-value: 0.9883
LTCS	220	59.908
LTCS	215	67.6159
LTCS	210	19.3429
LTCS	241	2.12474
LTCS	211	5.46856
LTCS	255	0
LTCS	231	1.24522
LTCS	232	2.26756
LTCS	262	0
LTCS	269	33.323
LTCS	73	0.51784
LTCS	80	17.2807
LTCS	104	0.34458
LTCS	107	0.250019
LTCS	309	2.83429
LTCS	84	35.3026
LTCS	291	1.10772
LTCS	71	14.4817
LTCS	78	15.8154
LTCS	100	93.5352
LTCS	85	NA
LTCS	320	0
LTCS	104	NA
LTCS	47	NA
LTCS	114	NA
LTCS	64	NA
LTCS	82	NA
LTCS	348	NA
LTCS	131	NA
LTCS	120	3.92888
LTCS	116	58.3713
LTCS	107	744.924
LTCS	128	1.70299
LTCS	105	199.636
LTCS	125	4.86928
LTCS	136	3.4744
LTCS	157	16.5364
LTCS	107	15.9065
LTCS	110	21.0472
LTCS	113	48.6273
LTCS	122	1.4569
LTCS	146	6.98653
LTCS	142	NA
LTCS	100	83.7663
LTCS	113	394.854
LTCS	128	1.47816
LTCS	92	7.66897
LTCS	176	17.5022
LTCS	188	NA
LTCS	124	NA
LTCS	146	NA
LTCS	125	NA
LTCS	69	NA
LTCS	100	NA
LTCS	264	0.376329
LTCS	209	1.28207
LTCS	186	7.35199
LTCS	230	2.86171
LTCS	173	2.40617
LTCS	194	3.6955
LTCS	214	8.5453
LTCS	370	17.4948
LTCS	221	1.59102
LTCS	120	48.8907
LTCS	194	NA
LTCS	167	NA
LTCS	526	1.52431
LTCS	221	11.4809
LTCS	497	2.27428
LTCS	253	1.71138
LTCS	118	0.543095
LTCS	222	7.59034
LTCS	477	1.82245
LTCS	287	3.62841
LTCS	297	0.582622
LTCS	286	2.01675
LTCS	318	0.331095
LTCS	322	0.254905
LTCS	188	9.34614
LTCS	188	9.05368
LTCS	323	44.6926
LTCS	228	118.251
LTCS	410	1.14702
